# Supplementary material for: Association Between Early and Long-Term Changes in Liver Stiffness in Patients with MASLD Undergoing Serial Magnetic Resonance Elastography
Source: Diagnostics (Basel). 2026 Jun 13;16(12):1833. doi: 10.3390/diagnostics16121833 (PMC13298384; doi:10.3390/diagnostics16121833)
Supplement: Supplementary file 1 [file diagnostics-16-01833-s001.zip]

Archive with 1 entries (1 files):
- diagnostics-4259959-supplementary.pdf
